# Supplementary material for: Tunable reporter signal production in feedback-uncoupled arsenic bioreporters
Source: Microb Biotechnol. 2013 Jan 15;6(5):503–14. doi: 10.1111/1751-7915.12031 (PMC3918153; doi:10.1111/1751-7915.12031)
Supplement: Supplementary file 2 — SI File 1. Excel version of the ArsR-Pars models in feedback or uncoupled modes. [file mbt0006-0503-sd2.xlsx]

## Sheet: Case A1
Case A1
Feedback loop
only plasmid copies
As (in molecules)	As (in M)	As (in µM)	As (in µg/L)	a_d		rho_a	eta		rho_f
1	4e-09	0.004	0.312	7987.23		0.632898	0.000197781		1.42402		A	3200
1.3	5.2e-09	0.0052	0.4056	7978.45		0.633247	0.00019789		1.4248
1.69	6.76e-09	0.00676	0.52728	7963.64		0.633835	0.000198073		1.42613		a_d_1	8000
2.197	8.788e-09	0.008788	0.685464	7938.75		0.634828	0.000198384		1.42836		n	2
2.8561	1.14244e-08	0.0114244	0.891103	7897.03		0.636502	0.000198907		1.43213		a_d_3	100000000000000
3.71293	1.48517e-08	0.0148517	1.15843	7827.52		0.639322	0.000199788		1.43847		a_d_2	8
4.82681	1.93072e-08	0.0193072	1.50596	7712.79		0.644059	0.000201268		1.44913
6.27485	2.50994e-08	0.0250994	1.95775	7526.36		0.651986	0.000203746		1.46697		constants
8.15731	3.26292e-08	0.0326292	2.54508	7230.99		0.665167	0.000207865		1.49663		K_A	2000000000000
10.6045	4.2418e-08	0.042418	3.3086	6781.29		0.686866	0.000214646		1.54545		G	4e-09
13.7858	5.51434e-08	0.0551434	4.30118	6136.46		0.72205	0.00022564		1.62461		K_D	2000000000
17.9216	7.16864e-08	0.0716864	5.59154	5287.1		0.777881	0.000243088		1.75023		K_c	100000000000000
23.2981	9.31923e-08	0.0931923	7.269	4285.27		0.864027	0.000270008		1.94406		n	2
30.2875	1.2115e-07	0.12115	9.4497	3246.6		0.992643	0.000310201		2.23345		L_A	5
39.3738	1.57495e-07	0.157495	12.2846	2304.24		1.17823	0.000368198		2.65102		K_mA	8
51.1859	2.04744e-07	0.204744	15.97	1547.29		1.43778	0.000449305		3.23499		K_mAp	8
66.5417	2.66167e-07	0.266167	20.761	996.562		1.79144	0.000559824		4.03073		eta_E	0.0001
86.5042	3.46017e-07	0.346017	26.9893	624.061		2.26364	0.000707388		5.0932		g_p/G	10
112.455	4.49822e-07	0.449822	35.0861	384.378		2.88403	0.000901259		6.48907		A	320
146.192	5.84768e-07	0.584768	45.6119	235.075		3.68741	0.00115231		8.29667		B	0.32
190.05	7.60199e-07	0.760199	59.2955	143.941		4.71154	0.00147236		10.601
247.065	9.88258e-07	0.988258	77.0841	89.001		5.9906	0.00187206		13.4789		L_F	5
											K_mF	12
concentration increase factor	1.3
cell volume	1e-15			L
Avogadro's number	6e+23
1 molecule per cell	1.66667e-09			M

## Sheet: Case B1
Case B1
uncoupled system
only plasmid copies
As (in molecules)	As (in M)	As (in µM)	As (in µg/L)	alpha_d	(1-alpha_d*B/alpha_d)		rho_a	eta_D		rho_f			constants
1	4e-09	0.004	0.312	7987.23	-0.159937		0.32	0.000391096		2.81589			K_A	2000000000000
1.3	5.2e-09	0.0052	0.4056	7978.45	-0.159937		0.32	0.000391527		2.81899			G	4e-09
1.69	6.76e-09	0.00676	0.52728	7963.64	-0.159937		0.32	0.000392254		2.82423			K_d	2000000000
2.197	8.788e-09	0.008788	0.685464	7938.75	-0.159937		0.32	0.000393484		2.83308			K_c	100000000000000
2.8561	1.14244e-08	0.0114244	0.891103	7897.03	-0.159937		0.32	0.000395562		2.84804			n	2
3.71293	1.48517e-08	0.0148517	1.15843	7827.52	-0.159936		0.32	0.000399073		2.87333			L_A	5
4.82681	1.93072e-08	0.0193072	1.50596	7712.79	-0.159935		0.32	0.000405007		2.91605			K_mA	8
6.27485	2.50994e-08	0.0250994	1.95775	7526.36	-0.159934		0.32	0.000415035		2.98825			K_mAp	8
8.15731	3.26292e-08	0.0326292	2.54508	7230.99	-0.159931		0.32	0.000431981		3.11026			eta_E	0.0001
10.6045	4.2418e-08	0.042418	3.3086	6781.29	-0.159926		0.32	0.000460614		3.31642			g_p/G	10
13.7858	5.51434e-08	0.0551434	4.30118	6136.46	-0.159919		0.32	0.000508992		3.66474			A	320
17.9216	7.16864e-08	0.0716864	5.59154	5287.1	-0.159905		0.32	0.000590712		4.25313			B	0.32
23.2981	9.31923e-08	0.0931923	7.269	4285.27	-0.159883		0.32	0.000728711		5.24672
30.2875	1.2115e-07	0.12115	9.4497	3246.6	-0.159846		0.32	0.00096162		6.92366			L_F	5
39.3738	1.57495e-07	0.157495	12.2846	2304.24	-0.159783		0.32	0.00135436		9.75137			K_mF	12
51.1859	2.04744e-07	0.204744	15.97	1547.29	-0.159677		0.32	0.00201559		14.5122
66.5417	2.66167e-07	0.266167	20.761	996.562	-0.159498		0.32	0.00312598		22.507
86.5042	3.46017e-07	0.346017	26.9893	624.061	-0.159199		0.32	0.00498258		35.8746
112.455	4.49822e-07	0.449822	35.0861	384.378	-0.158699		0.32	0.00806445		58.064
146.192	5.84768e-07	0.584768	45.6119	235.075	-0.157873		0.32	0.0131192		94.4583
190.05	7.60199e-07	0.760199	59.2955	143.941	-0.156526		0.32	0.021249		152.992
247.065	9.88258e-07	0.988258	77.0841	89.001	-0.154382		0.32	0.0339209		244.231
concentration increase factor	1.3
cell volume	1e-15			L
Avogadro's number	6e+23
1 molecule per cell	1.66667e-09			M

## Sheet: Case A2
Case A2
Feedback control
Plasmid copies and chromosomal arsR/Pars
As (in molecules)	As (in M)	As (in µM)	As (in µg/L)	a_d		rho_a	eta	rho_a_no_plasmid	eta_no_plasmid		rho_f
1	4e-09	0.004	0.312	7987.23		0.395538	0.00031643	0.125037	0.0010003		2.2783		A	1250
1.3	5.2e-09	0.0052	0.4056	7978.45		0.395756	0.000316604	0.125106	0.00100085		2.27955
1.69	6.76e-09	0.00676	0.52728	7963.64		0.396123	0.000316899	0.125222	0.00100178		2.28167		a_d_1	8000
2.197	8.788e-09	0.008788	0.685464	7938.75		0.396744	0.000317395	0.125418	0.00100335		2.28524		n	2
2.8561	1.14244e-08	0.0114244	0.891103	7897.03		0.39779	0.000318232	0.125749	0.00100599		2.29127		a_d_3	100000000000000
3.71293	1.48517e-08	0.0148517	1.15843	7827.52		0.399552	0.000319642	0.126306	0.00101045		2.30142		a_d_2	8
4.82681	1.93072e-08	0.0193072	1.50596	7712.79		0.402512	0.00032201	0.127241	0.00101793		2.31847
6.27485	2.50994e-08	0.0250994	1.95775	7526.36		0.407466	0.000325973	0.128807	0.00103045		2.34701		constants
8.15731	3.26292e-08	0.0326292	2.54508	7230.99		0.415704	0.000332563	0.13141	0.00105128		2.39445		K_A	2000000000000
10.6045	4.2418e-08	0.042418	3.3086	6781.29		0.429264	0.000343411	0.135695	0.00108556		2.47256		G	4e-09
13.7858	5.51434e-08	0.0551434	4.30118	6136.46		0.45125	0.000361	0.142642	0.00114114		2.5992		K_D	2000000000
17.9216	7.16864e-08	0.0716864	5.59154	5287.1		0.48614	0.000388912	0.153666	0.00122933		2.80017		K_c	100000000000000
23.2981	9.31923e-08	0.0931923	7.269	4285.27		0.539973	0.000431978	0.170675	0.0013654		3.11024		n	2
30.2875	1.2115e-07	0.12115	9.4497	3246.6		0.620344	0.000496276	0.196065	0.00156852		3.57318		L_A	5
39.3738	1.57495e-07	0.157495	12.2846	2304.24		0.736314	0.000589051	0.232695	0.00186156		4.24117		K_mA	8
51.1859	2.04744e-07	0.204744	15.97	1547.29		0.898489	0.000718791	0.283906	0.00227125		5.17529		K_mAp	8
66.5417	2.66167e-07	0.266167	20.761	996.562		1.11946	0.000895567	0.353661	0.00282929		6.44808		eta_E	0.0001
86.5042	3.46017e-07	0.346017	26.9893	624.061		1.41448	0.00113158	0.44675	0.003574		8.14739		g_p/G	10
112.455	4.49822e-07	0.449822	35.0861	384.378		1.80203	0.00144162	0.568964	0.00455171		10.3797		A	320
146.192	5.84768e-07	0.584768	45.6119	235.075		2.30383	0.00184307	0.727084	0.00581667		13.2701		B	0.32
190.05	7.60199e-07	0.760199	59.2955	143.941		2.94341	0.00235473	0.928419	0.00742735		16.954
247.065	9.88258e-07	0.988258	77.0841	89.001		3.74202	0.00299362	1.1795	0.00943602		21.5541		L_F	5
													K_mF	12
concentration increase factor	1.3
cell volume	1e-15			L
Avogadro's number	6e+23
1 molecule per cell	1.66667e-09			M

## Sheet: Case B2
Case B2
Uncoupled system
plasmid copies and chromosomal arsR/Pars
As (in molecules)	As (in M)	As (in µM)	As (in µg/L)	alpha_d	(1-alpha_d*B/alpha_d)		rho_a	eta_D		rho_f			constants
1	4e-09	0.004	0.312	7987.23	-0.159937		0.373554	0.000335046		2.41233			K_A	2000000000000
1.3	5.2e-09	0.0052	0.4056	7978.45	-0.159937		0.373605	0.000335369		2.41466			G	4e-09
1.69	6.76e-09	0.00676	0.52728	7963.64	-0.159937		0.373692	0.000335914		2.41858			K_d	2000000000
2.197	8.788e-09	0.008788	0.685464	7938.75	-0.159937		0.37384	0.000336834		2.42521			K_c	100000000000000
2.8561	1.14244e-08	0.0114244	0.891103	7897.03	-0.159937		0.374088	0.000338388		2.4364			n	2
3.71293	1.48517e-08	0.0148517	1.15843	7827.52	-0.159936		0.374507	0.00034101		2.45527			L_A	5
4.82681	1.93072e-08	0.0193072	1.50596	7712.79	-0.159935		0.375214	0.00034543		2.4871			K_mA	8
6.27485	2.50994e-08	0.0250994	1.95775	7526.36	-0.159934		0.376402	0.000352866		2.54064			K_mAp	8
8.15731	3.26292e-08	0.0326292	2.54508	7230.99	-0.159931		0.378396	0.00036534		2.63045			eta_E	0.0001
10.6045	4.2418e-08	0.042418	3.3086	6781.29	-0.159926		0.381724	0.000386163		2.78037			g_p/G	10
13.7858	5.51434e-08	0.0551434	4.30118	6136.46	-0.159919		0.387237	0.000420652		3.02869			A	320
17.9216	7.16864e-08	0.0716864	5.59154	5287.1	-0.159905		0.396258	0.000477087		3.43503			B	0.32
23.2981	9.31923e-08	0.0931923	7.269	4285.27	-0.159883		0.410756	0.000567794		4.08812
30.2875	1.2115e-07	0.12115	9.4497	3246.6	-0.159846		0.433492	0.000710038		5.11227			L_F	5
39.3738	1.57495e-07	0.157495	12.2846	2304.24	-0.159783		0.468064	0.000926327		6.66955			K_mF	12
51.1859	2.04744e-07	0.204744	15.97	1547.29	-0.159677		0.518852	0.00124407		8.95728
66.5417	2.66167e-07	0.266167	20.761	996.562	-0.159498		0.590952	0.00169514		12.205
86.5042	3.46017e-07	0.346017	26.9893	624.061	-0.159199		0.690222	0.00231621		16.6767
112.455	4.49822e-07	0.449822	35.0861	384.378	-0.158699		0.823423	0.00314955		22.6767
146.192	5.84768e-07	0.584768	45.6119	235.075	-0.157873		0.998252	0.00424332		30.5519
190.05	7.60199e-07	0.760199	59.2955	143.941	-0.156526		1.22291	0.00564885		40.6717
247.065	9.88258e-07	0.988258	77.0841	89.001	-0.154382		1.5047	0.0074118		53.3649
concentration increase factor	1.3
cell volume	1e-15			L
Avogadro's number	6e+23
1 molecule per cell	1.66667e-09			M
